# Supplementary material for: Large parental differences in chromatin organization in pancreatic beta cell line explaining diabetes susceptibility effects
Source: Nat Commun. 2021 Jul 15;12:4338. doi: 10.1038/s41467-021-24635-2 (PMC8282625; doi:10.1038/s41467-021-24635-2)
Supplement: Supplementary file 3 — source data [file 41467_2021_24635_MOESM3_ESM.xlsx]

## Sheet: Supplementary Fig. 5 Raw Data
File Name	admin_2021-01-22 23-01-11_CT017646.pcrd
Created By User	admin
Notes
ID
Run Started	01/23/2021 04:01:17 UTC
Run Ended	01/23/2021 06:01:21 UTC
Sample Vol	20
Lid Temp	105
Protocol File Name	Cell_to_Ct_RT_qPCR+Melt.prcl
Plate Setup File Name	test.pltd
Base Serial Number	CT017646
Optical Head Serial Number	785BR13328
CFX Manager Version	3.1.1517.0823.
Well group	All Wells
Amplification step	4
Melt step	7
Well	Target	Cq
A04	INS	25.1148
A05	INS	25.0068
A06	INS	25.1879
A07	INS	23.7429
A08	INS	23.821
A09	INS	23.8109
A10	INS	23.4115
A11	INS	23.2639
A12	INS	23.2357
B04	INS	23.3919
B05	INS	23.5445
B06	INS	23.4103
B07	INS	23.3614
B08	INS	23.656
B09	INS	23.7344
B10	INS	24.2003
B11	INS	24.2284
B12	INS	24.2072
C04	INS	23.5145
C05	INS	23.5767
C06	INS	23.5876
C07	INS	22.5175
C08	INS	22.4053
C09	INS	22.4869
C10	INS	23.6733
C11	INS	23.71
C12	INS	23.6213
D04	INS	22.9457
D05	INS	23.0728
D06	INS	23.1391
E04	GAPDH	28.5143
E05	GAPDH	28.7265
E06	GAPDH	28.9146
E07	GAPDH	27.1407
E08	GAPDH	27.2547
E09	GAPDH	27.342
E10	GAPDH	26.9253
E11	GAPDH	26.9402
E12	GAPDH	27.0843
F04	GAPDH	27.3904
F05	GAPDH	27.4487
F06	GAPDH	27.367
F07	GAPDH	27.3831
F08	GAPDH	27.413
F09	GAPDH	27.4612
F10	GAPDH	27.4138
F11	GAPDH	27.4166
F12	GAPDH	27.4537
G04	GAPDH	27.0594
G05	GAPDH	27.0448
G06	GAPDH	27.1034
G07	GAPDH	25.7572
G08	GAPDH	25.749
G09	GAPDH	25.8024
G10	GAPDH	26.5494
G11	GAPDH	26.889
G12	GAPDH	26.6698
H04	GAPDH	26.0952
H05	GAPDH	26.1934
H06	GAPDH	26.2538

## Sheet: Supplementary Fig. 5 Data Analy
INS	GAPDH		Sample #						Non-target				CRISPR				Reported value
Non-target				dT	mean from 3 RT-PCR reaction				dT	mean 5 biological replicates	std		dT	mean 5 biological replicates	std		ddT	fold change(CRISPR to NonTarget)
25.1148	28.5143		1	-3.3995	-3.6153				-3.6153	-3.70748	0.1937		-3.21607	-3.23763	0.181305		-0.46985	0.722039
25.0068	28.7265			-3.71966					-3.4542				-3.50962				95% CI
25.1879	28.9146			-3.72673					-3.6796				-3.29963				-0.196238	0.872823
23.7429	27.1407		2	-3.39777	-3.4542				-3.95314				-3.03453				-0.743466	0.597303
23.821	27.2547			-3.4337					-3.83518				-3.12831
23.8109	27.342			-3.53113
23.4115	26.9253		3	-3.51379	-3.6796
23.2639	26.9402			-3.67632					Student's t-test summary
23.2357	27.0843			-3.84867					The two-tailed P value equals 0.0042
23.3919	27.3904		4	-3.99843	-3.95314				The mean of Group One minus Group Two equals 0.4698520
23.5445	27.4487			-3.90423					95% confidence interval of this difference: From 0.1962383 to 0.7434657
23.4103	27.367			-3.95675					Intermediate values used in calculations:
23.3614	27.3831		5	-4.02174	-3.83518				t = 3.9599
23.656	27.413			-3.75699					df = 8
23.7344	27.4612			-3.7268					standard error of difference = 0.119
CRISPR
24.2003	27.4138		6	-3.21351	-3.21607
24.2284	27.4166			-3.18818
24.2072	27.4537			-3.24653
23.5145	27.0594		7	-3.54496	-3.50962
23.5767	27.0448			-3.46812
23.5876	27.1034			-3.51577
22.5175	25.7572		8	-3.23969	-3.29963
22.4053	25.749			-3.34369
22.4869	25.8024			-3.3155
23.6733	26.5494		9	-2.87611	-3.03453
23.71	26.889			-3.17896
23.6213	26.6698			-3.04852
22.9457	26.0952		10	-3.14956	-3.12831
23.0728	26.1934			-3.12066
23.1391	26.2538			-3.11469
5 biological replicate, each with 3 RT-PCR reaction

## Sheet: Supplementary Fig. 5 Plot Data
ddT
-3.6153	-3.21607
-3.4542	-3.50962
-3.6796	-3.29963
-3.95314	-3.03453
-3.83518	-3.12831
Normalized to Non-target mean
0.0921832	0.491407
0.253281	0.197867
0.0278846	0.407851
-0.245654	0.672951
-0.127694	0.579176
exp(0.5)
0.938102	0.711331
0.838986	0.871839
0.980857	0.753745
1.18563	0.627222
1.09255	0.669346
Mean for Graph
1.00722	0.726697
STD for graph
0.134987	0.0938324
